# Supplementary material for: Pseudomonas aeruginosa PA14 produces R-bodies, extendable protein polymers with roles in host colonization and virulence
Source: Nat Commun. 2021 Jul 29;12:4613. doi: 10.1038/s41467-021-24796-0 (PMC8322103; doi:10.1038/s41467-021-24796-0)
Supplement: Supplementary file 7 — Source data [file 41467_2021_24796_MOESM7_ESM.xlsx]

## Sheet: Figure 3a
OD500																				Reporter Fluorescence (AU)
Time (h)	MCS-mScarlet (promoterless)						PPA104/03-mScarlet (constitutive)						PrebP1-mScarlet							Time (h)	MCS-mScarlet						109+						PrebB-mScarlet
0	0.173	0.151	0.151	0.152	0.157	0.154	0.184	0.16	0.159	0.158	0.196	0.163	0.166	0.176	0.172	0.155	0.152	0.158		0	5	12	7	12	8	10	25	10	10	14	21	8	9	5	9	8	17	14
0.5	0.186	0.148	0.156	0.155	0.168	0.166	0.206	0.168	0.168	0.163	0.18	0.183	0.175	0.186	0.179	0.165	0.166	0.169		0.5	11	12	7	8	5	7	19	10	11	20	12	19	3	7	11	8	8	10
1	0.213	0.162	0.167	0.169	0.176	0.174	0.238	0.179	0.178	0.178	0.2	0.192	0.192	0.2	0.195	0.181	0.179	0.187		1	10	8	11	10	11	8	18	12	14	15	15	11	6	13	11	13	14	8
1.5	0.226	0.179	0.185	0.181	0.201	0.191	0.237	0.2	0.196	0.2	0.229	0.234	0.221	0.227	0.219	0.2	0.203	0.214		1.5	8	6	10	9	9	13	17	14	16	13	15	14	13	8	9	17	12	11
2	0.263	0.201	0.21	0.208	0.233	0.217	0.319	0.227	0.222	0.228	0.258	0.273	0.273	0.272	0.27	0.236	0.246	0.26		2	8	12	12	12	8	9	24	12	10	20	13	16	6	9	10	11	8	15
2.5	0.334	0.235	0.263	0.252	0.291	0.268	0.388	0.288	0.287	0.294	0.352	0.362	0.359	0.35	0.348	0.295	0.319	0.32		2.5	10	6	7	10	10	9	21	11	13	8	22	14	10	9	9	10	11	7
3	0.431	0.303	0.337	0.324	0.381	0.345	0.511	0.385	0.37	0.392	0.408	0.472	0.477	0.459	0.456	0.388	0.424	0.429		3	8	9	10	10	12	12	23	13	18	17	23	13	10	9	14	9	9	17
3.5	0.561	0.396	0.442	0.431	0.505	0.458	0.669	0.504	0.489	0.518	0.598	0.644	0.678	0.656	0.647	0.515	0.575	0.569		3.5	10	8	8	11	7	9	19	12	18	16	28	18	15	12	11	6	9	9
4	0.754	0.517	0.595	0.577	0.695	0.624	0.851	0.71	0.678	0.716	0.722	0.816	0.849	0.832	0.809	0.712	0.764	0.762		4	9	11	11	11	10	9	24	24	26	18	25	18	10	10	13	7	11	7
4.5	0.896	0.686	0.773	0.69	0.839	0.813	0.933	0.849	0.81	0.84	0.83	0.913	0.936	0.93	0.908	0.849	0.868	0.866		4.5	15	7	6	9	9	13	29	22	22	20	24	28	10	10	9	8	11	15
5	0.988	0.835	0.868	0.785	0.928	0.907	0.957	0.939	0.903	0.922	0.927	0.991	0.996	0.98	0.974	0.941	0.95	0.938		5	6	7	10	8	15	10	24	23	22	24	26	27	17	5	13	9	7	11
5.5	1.05	0.926	0.947	0.851	0.985	0.989	1.006	0.989	0.961	0.966	1.001	1.055	1.053	1.032	1.034	0.99	1.016	1.004		5.5	10	13	9	11	12	10	23	20	24	19	24	25	14	8	6	10	8	11
6	1.106	1.002	1.009	0.914	1.043	1.057	1.066	1.046	1.016	1.02	1.06	1.11	1.105	1.087	1.092	1.044	1.075	1.067		6	5	8	11	8	12	5	32	25	23	23	30	29	12	10	10	9	9	7
6.5	1.156	1.061	1.075	0.964	1.094	1.105	1.117	1.1	1.065	1.069	1.116	1.162	1.156	1.135	1.146	1.107	1.123	1.112		6.5	9	13	10	9	9	9	41	36	36	37	41	34	12	8	9	9	6	8
7	1.208	1.127	1.124	1.008	1.137	1.143	1.16	1.143	1.107	1.118	1.172	1.21	1.21	1.174	1.19	1.143	1.173	1.16		7	13	12	9	14	7	15	43	36	38	33	39	40	13	9	8	6	12	11
7.5	1.245	1.17	1.173	1.075	1.168	1.192	1.203	1.175	1.14	1.158	1.222	1.256	1.257	1.21	1.222	1.171	1.224	1.212		7.5	8	8	9	11	12	11	45	43	37	46	49	39	10	13	9	6	16	9
8	1.281	1.225	1.213	1.132	1.198	1.226	1.24	1.209	1.179	1.197	1.268	1.283	1.295	1.247	1.254	1.197	1.25	1.228		8	9	11	7	10	10	10	55	47	48	46	63	55	14	15	6	13	11	6
8.5	1.312	1.252	1.243	1.181	1.229	1.266	1.273	1.24	1.216	1.232	1.306	1.32	1.319	1.279	1.286	1.225	1.276	1.254		8.5	13	8	6	10	9	9	62	48	51	62	51	79	12	8	14	9	10	14
9	1.343	1.285	1.274	1.222	1.259	1.304	1.306	1.271	1.25	1.265	1.336	1.346	1.352	1.308	1.31	1.251	1.306	1.283		9	12	7	7	10	11	2	76	58	63	62	79	71	15	18	8	10	16	4
9.5	1.373	1.317	1.304	1.263	1.292	1.332	1.336	1.302	1.279	1.298	1.363	1.37	1.381	1.335	1.336	1.277	1.332	1.301		9.5	12	6	13	13	6	13	75	71	66	63	77	79	16	10	8	6	17	10
10	1.4	1.348	1.332	1.298	1.319	1.361	1.367	1.331	1.309	1.327	1.386	1.402	1.404	1.361	1.364	1.304	1.357	1.34		10	12	5	10	5	11	12	83	84	82	77	91	87	13	11	12	9	11	12
10.5	1.412	1.373	1.358	1.328	1.342	1.387	1.399	1.359	1.333	1.354	1.407	1.419	1.427	1.39	1.384	1.328	1.384	1.36		10.5	14	7	13	10	5	8	86	97	94	72	87	112	13	12	16	16	8	10
11	1.437	1.401	1.381	1.357	1.369	1.414	1.424	1.385	1.359	1.382	1.431	1.442	1.449	1.415	1.399	1.351	1.408	1.393		11	15	10	8	10	13	6	83	99	88	93	94	109	13	12	15	13	16	14
11.5	1.459	1.424	1.401	1.384	1.384	1.433	1.449	1.414	1.378	1.405	1.45	1.463	1.473	1.438	1.421	1.386	1.427	1.417		11.5	16	8	11	5	8	12	106	82	99	89	110	101	12	11	10	12	16	9
12	1.482	1.448	1.42	1.404	1.405	1.457	1.464	1.435	1.402	1.43	1.469	1.488	1.496	1.454	1.448	1.412	1.448	1.44		12	8	8	14	6	16	10	100	90	113	94	111	139	13	12	12	11	10	14
12.5	1.506	1.468	1.439	1.442	1.441	1.478	1.48	1.457	1.435	1.452	1.487	1.497	1.511	1.474	1.476	1.445	1.462	1.464		12.5	8	11	12	7	17	9	100	119	116	112	129	147	8	12	15	15	15	15
13	1.528	1.488	1.458	1.457	1.462	1.504	1.5	1.482	1.448	1.472	1.51	1.518	1.532	1.498	1.491	1.454	1.483	1.471		13	17	11	9	11	19	11	120	126	126	111	128	134	17	15	25	14	13	11
13.5	1.547	1.51	1.476	1.47	1.479	1.523	1.519	1.497	1.485	1.494	1.516	1.54	1.543	1.517	1.529	1.483	1.503	1.499		13.5	13	7	11	12	12	8	122	132	125	126	131	142	21	14	22	14	14	16
14	1.564	1.526	1.506	1.509	1.496	1.545	1.527	1.52	1.498	1.514	1.54	1.564	1.559	1.532	1.524	1.508	1.528	1.532		14	14	13	8	5	12	12	138	138	143	121	157	168	18	21	16	18	16	16
14.5	1.602	1.541	1.531	1.54	1.525	1.569	1.544	1.538	1.514	1.542	1.554	1.593	1.572	1.556	1.548	1.525	1.545	1.539		14.5	8	7	12	12	14	10	147	134	162	139	146	149	24	23	22	21	18	20
15	1.603	1.565	1.542	1.567	1.55	1.581	1.554	1.556	1.537	1.563	1.576	1.601	1.59	1.573	1.569	1.545	1.567	1.556		15	15	10	18	11	13	7	156	140	175	154	155	177	30	23	24	25	18	12
15.5	1.614	1.584	1.553	1.635	1.553	1.591	1.576	1.569	1.556	1.581	1.587	1.641	1.601	1.603	1.589	1.56	1.584	1.583		15.5	12	4	12	12	14	11	168	158	148	161	182	176	26	26	24	18	26	26
16	1.627	1.597	1.572	1.658	1.569	1.614	1.594	1.581	1.567	1.591	1.6	1.646	1.618	1.618	1.597	1.566	1.601	1.598		16	13	13	12	8	16	15	169	152	160	163	174	203	27	17	26	18	31	24
16.5	1.634	1.618	1.591	1.625	1.611	1.665	1.61	1.601	1.582	1.61	1.623	1.661	1.634	1.616	1.621	1.586	1.622	1.621		16.5	15	4	12	7	14	10	185	170	166	154	186	225	36	30	35	27	27	24
17	1.648	1.636	1.605	1.642	1.61	1.648	1.628	1.618	1.594	1.631	1.627	1.691	1.651	1.629	1.631	1.616	1.623	1.623		17	13	10	9	12	7	10	184	164	195	172	200	227	26	39	27	21	36	27
17.5	1.661	1.647	1.613	1.651	1.622	1.654	1.641	1.637	1.606	1.627	1.651	1.691	1.667	1.655	1.624	1.615	1.661	1.639		17.5	14	8	16	11	15	12	206	180	192	210	199	268	36	35	28	23	35	24
18	1.69	1.66	1.647	1.665	1.667	1.668	1.657	1.639	1.624	1.638	1.643	1.717	1.683	1.651	1.641	1.646	1.666	1.655		18	15	10	12	14	11	14	223	190	193	215	233	263	34	30	31	26	37	34
18.5	1.71	1.671	1.686	1.683	1.661	1.684	1.674	1.649	1.646	1.655	1.653	1.702	1.694	1.667	1.657	1.648	1.674	1.718		18.5	4	8	12	14	9	2	193	209	188	243	235	226	43	35	37	24	32	35
19	1.724	1.686	1.672	1.704	1.668	1.74	1.688	1.672	1.666	1.734	1.661	1.705	1.71	1.68	1.665	1.649	1.66	1.696		19	16	12	11	13	11	6	218	207	215	219	220	214	46	38	40	24	38	35
19.5	1.736	1.696	1.663	1.731	1.703	1.726	1.699	1.683	1.68	1.681	1.675	1.717	1.724	1.699	1.667	1.652	1.727	1.701		19.5	12	17	15	8	11	7	208	196	230	240	266	230	42	40	35	29	41	28
20	1.75	1.703	1.677	1.712	1.688	1.729	1.718	1.698	1.704	1.761	1.699	1.734	1.732	1.707	1.685	1.655	1.725	1.707		20	16	15	11	7	10	10	225	210	244	240	232	248	39	44	47	21	37	40
20.5	1.761	1.722	1.685	1.72	1.707	1.745	1.728	1.706	1.684	1.686	1.715	1.752	1.742	1.71	1.691	1.688	1.728	1.747		20.5	14	12	14	6	6	7	235	211	241	281	252	253	40	39	43	39	57	37
21	1.775	1.74	1.734	1.722	1.713	1.75	1.742	1.716	1.724	1.707	1.711	1.76	1.76	1.721	1.693	1.681	1.725	1.791		21	18	10	18	11	10	4	258	246	243	271	309	287	52	49	51	42	50	54
21.5	1.782	1.738	1.755	1.729	1.741	1.789	1.75	1.723	1.785	1.737	1.774	1.761	1.771	1.736	1.715	1.686	1.71	1.732		21.5	18	17	15	11	12	10	255	256	294	278	280	284	43	48	43	39	45	47
22	1.794	1.747	1.748	1.75	1.789	1.784	1.764	1.735	1.78	1.726	1.76	1.766	1.777	1.731	1.717	1.691	1.708	1.738		22	10	13	12	15	13	11	265	257	283	275	281	272	51	56	49	42	53	35
22.5	1.802	1.757	1.763	1.744	1.726	1.783	1.782	1.746	1.795	1.703	1.785	1.774	1.788	1.723	1.798	1.698	1.708	1.739		22.5	18	12	15	11	15	11	264	244	281	272	312	279	62	45	43	44	55	41
23	1.81	1.774	1.764	1.753	1.775	1.785	1.775	1.756	1.789	1.743	1.81	1.774	1.791	1.717	1.791	1.711	1.716	1.742		23	15	16	11	10	17	13	258	259	305	293	338	272	58	49	55	54	58	45
23.5	1.817	1.794	1.842	1.754	1.812	1.792	1.775	1.766	1.809	1.739	1.788	1.772	1.796	1.725	1.835	1.716	1.716	1.741		23.5	12	7	16	12	10	11	291	277	294	308	331	317	57	56	57	39	50	61
24	1.825	1.806	1.835	1.764	1.828	1.815	1.769	1.769	1.8	1.761	1.792	1.764	1.803	1.728	1.857	1.73	1.722	1.764		24	16	17	14	9	15	11	284	263	274	323	367	310	70	59	64	48	60	63
24.5	1.834	1.827	1.828	1.758	1.794	1.797	1.779	1.775	1.798	1.723	1.751	1.767	1.808	1.73	1.74	1.758	1.729	1.765		24.5	17	16	13	11	15	14	316	313	326	327	353	308	72	59	50	44	60	65
25	1.847	1.825	1.818	1.764	1.842	1.802	1.754	1.842	1.815	1.722	1.74	1.802	1.812	1.729	1.785	1.777	1.729	1.823		25	9	15	17	12	15	12	341	341	319	350	393	346	73	57	56	57	58	60
25.5	1.857	1.841	1.839	1.766	1.85	1.83	1.792	1.788	1.823	1.728	1.763	1.847	1.827	1.732	1.761	1.781	1.735	1.783		25.5	20	13	17	14	20	11	332	359	314	360	411	366	70	61	64	56	71	64
26	1.865	1.845	1.839	1.769	1.868	1.817	1.787	1.804	1.734	1.733	1.747	1.801	1.833	1.739	1.726	1.78	1.74	1.786		26	12	13	19	14	14	14	329	399	388	366	423	339	79	62	71	52	69	68
26.5	1.871	1.868	1.857	1.775	1.76	1.837	1.798	1.801	1.825	1.735	1.753	1.945	1.843	1.75	1.731	1.765	1.744	1.822		26.5	16	10	16	12	20	9	352	402	380	354	416	390	85	70	66	54	75	70
27	1.877	1.834	1.862	1.785	1.761	1.829	1.854	1.791	1.841	1.741	1.759	1.938	1.841	1.765	1.82	1.757	1.755	1.763		27	22	15	17	16	14	15	396	396	391	395	325	371	78	69	63	66	76	73

## Sheet: Figure 3f
	red	not red	%	Mean	Stdev
1: WT x WT	114	110	50.8929	50.0962	1.47363
	181	193	48.3957
	51	49	51
2: WT x ∆rebP1P2	68	68	50	49.4253	0.995431
	55	55	50
	42	45	48.2759
3: ∆rebP1P2 x WT	126	95	57.0136	51.7513	5.33758
	57	66	46.3415
	41	38	51.8987

## Sheet: Figure 5b
WT	∆rebP1P2	∆rebP1P2::rebP1P2
4.6	4.06	4.68
4.18	3.26	4.13
4.75	3.94	4.26
4.35	2.69	4.11
4.29	2.72	4.56
4.54	3.86	4.66
	2.69
	2.77

## Sheet: Figure 6
Time/h	WT														∆rebP1P2														gacA::Tn														∆rebP1P2::rebP1P2
0	100	100	100	100	100	100	100	100	100	100	100	100	100	100	100	100	100	100	100	100	100	100	100	100	100	100	100	100	100	100	100	100	100	100	100	100	100	100	100	100	100	100	100	100	100	100	100	100	100
12	98.5294	90.4762	88	93.1034	66.6667	75	88.2353					76.4706	83.3333	92.5	100	88.4615	83.3333	100	100	100	100					88.6792	91.6667	95.7143	100	96.3636	87.5	100	97.8723	97.6744	100					100	98.4127	97.9167	86.9565	94.7368	100	84.6154	72.7273	80.4878	75
24	57.3529	42.8571	76	34.4828	29.1667	50	41.1765	43.9024	59.0909	68.1818	58.5366	58.8235	43.75	62.5	93.0233	69.2308	66.6667	80	73.6842	83.3333	82.3529	73.6842	90	78	76.9231	71.6981	66.6667	85.7143	76.3158	80	70.8333	100	80.8511	90.6977	97.1429	95	87.5	91.3043	100	100	87.3016	95.8333	50	47.3684	50	53.8462	45.4545	39.0244	28.5714
36	10.2941	19.0476	44	27.5862	4.16667	33.3333	17.6471	14.2857	26.6667	51.8518	25	41.1765	20.8333	30	34.8837	26.9231	66.6667	64	47.3684	41.6667	76.4706	73.6842	70	61.9048	61.5385	52.8302	41.6667	60	47.3684	76.3636	70.8333	88.8889	74.4681	86.0465	94.2857	85.7143	83.3333	83.3333	84.2105	90.9091	84.127	79.1667	36.9565	15.7895	29.1667	15.3846	27.2727	21.9512	25
48	5.88235	9.52381	12	6.89655	0	8.33333	11.7647	13.0435	14.7059	20.6897	16	29.4118	6.25	7.5	11.6279	26.9231	44.4444	12	5.26316	8.33333	23.5294	54.5455	60	63.6364	54.5455	39.6226	25	47.1429	42.1053	69.0909	66.6667	66.6667	68.0851	65.1163	85.7143	84.8485	88	73.3333	82.1429	72.7273	79.3651	79.1667	15.2174	5.26316	20.8333	0	18.1818	14.6341	10.7143
60	0	0	0	0	0	0	2.94118	4.34783	0	16	0	5.88235	4.16667	5	2.32558	15.3846	11.1111	8	0	0	5.88235	28.5714	28	12	9.67742	18.8679	16.6667	31.4286	18.4211	56.3636	50	44.4444	59.5745	53.4884	71.4286	82.3529	85.1852	62.5	78.125	63.6364	68.254	66.6667	6.52174	0	4.16667	0	0	4.87805	3.57143
72	0	0	0	0	0	0	0	0	0	3.44828	0	0	0	2.5	0	3.84615	0	0	0	0	0	0	9.09091	0	0	7.54717	16.6667	10	5.26316	50.9091	45.8333	44.4444	51.0638	41.8605	57.1429	66.6667	76.9231	54.2857	64.7059	54.5455	60.3175	54.1667	0	0	0	0	0	0	0
96	0	0	0	0	0	0	0	0	0	0	0	0	0	0	0	0	0	0	0	0	0	0	0	0	0	0	0	0	0	40	38	38	42.5532	30.2326	42.8571	62.5	69.697	44.1176	54.054	54.5455	42.8571	33.3333	0	0	0	0	0	0	0
[truncated: 12 more columns]

## Sheet: Figure 7a
WT	∆rcgA	∆rebP1P2	∆rapA	∆rebP1P2::rebP1P2
40.25	25.472	15.312	28.077	94.194
51.851	19.579	15.208	32.607	40.716
27.445	20.124	8.586	19.154	43.479
70	16.798	12.149	26.185	32.892
54	10.296	27.14	29.496	58.482
48	24.203	9.947	18.004	48.432
44	18.403	15.831	11.824	88.467
59	22.434	16.343	23.806	49.14
41	20.859	17.669	26.068	56.484
45	25.539	12.2	5.967	113.535
58	18.281	11.5	18.924	49.716
35	28.624	13.19	2.415	47.442
31	12.86	20.39	11.841	39.48
81	16.34	24.56	8.721	51.09
60	12.78	14.05	9.135	69.588
65	17.43	18.92	19.962
35	28.91	16.1	33.084
74	18.04	17.89	29.715
111.869	11.73	25.5	3.477
61.843	17.17	22.2	3.846
116.536	18.43	22.11	15.828
58.147	13.02	23.56	23.187
124.038	12.26	43.89	26.169
71.746	21.94	10.063	21.213
66.05	17.46	18.819	19.875
61.736	15.992	13.284	13.608
43.586	28.213	15.632	21.819
78.172	27.209	30.839
102.452	12.637	19.551
76.961	29.715	14.642
87.534	19.124	31.794
74.692	30.654	47.563
101.114	17.005	2.901
72.975	26.59	15.423
66.25	21.861	15.372
82.442	28.751	10.713
59.429	18.216	9.642
71.468	25.057	9.348
87.979	54.854	21.921
34.695	5.244	8.973
79.077	15.681	5.484
55.278	10.914	12.87
43.83	10.488	13.431
104.484	12.63	30.429
68.367	9.462	6.192
106.389	14.871	9.282
88.605	8.394	12.147
54.279	11.967	9.12
54.879	9.255	11.349
80.685	12.96	16.881
56.43	8.058	4.2
55.572	10.725	20.979
68.832	12.27	11.706
47.082	17.52	29.097
	16.437	15.399
	10.137	10.452
	13.977	5.805
	18.117	5.469
	9.708
	12.81

## Sheet: Figure 7c
genotype	H69_cleaved_26S (percentage of total 26S)
PA14 wt	16.13
PA14 wt	18.8
PA14 wt	23
PA14 wt	26.12
ΔrapA	5.57
ΔrapA	5.86
ΔrapA	6.06
ΔrapA	7.12
ΔrcgA	3.19
ΔrcgA	3.75
ΔrcgA	4.79
ΔrcgA	5.17
ΔrebP1P2	11.08
ΔrebP1P2	12.33
ΔrebP1P2	9.97
ΔrebP1P2	9.85
ΔrebP1P2:rebP1P2	13.77
ΔrebP1P2:rebP1P2	14.5
ΔrebP1P2:rebP1P2	18.2
ΔrebP1P2:rebP1P2	25.24

## Sheet: Supplementary Figure 4
OD500																																Reporter Fluorescence (AU)
Time (h)	PrebP1-mScarlet					PrebP1-mScarlet ∆rcgA					PrebP1-mScarlet ∆fecI2					PrebP1-mScarlet ∆rcgAfecI2::rcgAfecI2					∆rcgA-fecI2					MCS-mScarlet (promoterless)						Time (h)	PrebP1-mScarlet					PrebP1-mScarlet ∆rcgA					PrebP1-mScarlet ∆fecI2					PrebP1-mScarlet ∆rcgAfecI2::rcgAfecI2
0	0.128	0.133	0.126	0.126	0.129	0.126	0.128	0.121	0.129	0.127	0.124	0.125	0.126	0.126	0.122	0.126	0.124	0.127	0.127	0.125	0.125	0.122	0.125	0.127	0.126	0.125	0.131	0.125	0.125	0.128		0	2.6136	2.3713	2.6313	2.5493	2.3397	2.5441	2.8726	2.2873	2.3992	2.4159	2.5393	2.4101	2.2373	2.3577	2.3457	2.5274	2.6514
0.5	0.132	0.137	0.134	0.133	0.132	0.129	0.133	0.128	0.136	0.132	0.128	0.13	0.129	0.13	0.126	0.129	0.135	0.131	0.131	0.13	0.13	0.128	0.127	0.13	0.131	0.13	0.136	0.134	0.13	0.133		0.5	2.6313	2.6333	2.4569	2.5215	2.1136	2.4142	2.4863	2.7473	2.2735	2.2815	2.4665	2.3223	2.3793	2.4348	2.3983	2.5428	2.1515
1	0.143	0.148	0.143	0.142	0.143	0.135	0.14	0.135	0.144	0.141	0.136	0.137	0.136	0.137	0.135	0.137	0.14	0.141	0.14	0.137	0.138	0.136	0.136	0.137	0.139	0.136	0.144	0.141	0.135	0.141		1	2.377	2.705	2.4483	2.2914	2.3648	2.4558	2.1203	2.1715	2.4494	2.0941	2.0959	2.418	2.3648	2.4551	2.6854	2.2624	2.4947
1.5	0.15	0.158	0.155	0.156	0.153	0.144	0.154	0.146	0.158	0.152	0.148	0.148	0.145	0.149	0.145	0.147	0.146	0.153	0.146	0.148	0.146	0.148	0.144	0.146	0.15	0.147	0.153	0.148	0.143	0.15		1.5	2.719	2.3495	2.2451	2.5736	2.295	2.4457	2.2802	2.3643	2.1022	2.4412	2.5551	2.5341	2.5596	2.4881	2.6145	2.1846	2.4556
2	0.161	0.175	0.171	0.17	0.163	0.155	0.168	0.158	0.171	0.168	0.166	0.159	0.16	0.166	0.16	0.163	0.159	0.166	0.163	0.161	0.166	0.166	0.158	0.162	0.164	0.163	0.163	0.158	0.156	0.164		2	2.4775	2.5618	2.4157	2.1435	2.5217	2.1732	2.2444	2.8612	2.4823	2.1874	2.4393	2.4071	2.2807	2.6434	2.6254	2.4761	2.6494
2.5	0.169	0.188	0.186	0.183	0.175	0.164	0.181	0.17	0.18	0.18	0.18	0.172	0.173	0.182	0.175	0.178	0.17	0.178	0.176	0.173	0.18	0.178	0.172	0.175	0.178	0.178	0.172	0.167	0.172	0.181		2.5	2.6081	2.5007	2.8778	2.24	2.4535	2.295	2.356	2.5374	2.7286	2.1181	2.4594	2.3653	2.6078	2.2946	2.686	2.4872	2.8041
3	0.182	0.208	0.205	0.197	0.191	0.182	0.2	0.184	0.192	0.2	0.2	0.191	0.189	0.2	0.192	0.192	0.183	0.197	0.193	0.191	0.198	0.196	0.187	0.189	0.195	0.195	0.184	0.177	0.186	0.195		3	2.507	2.4607	2.6412	2.3488	2.2882	2.3068	2.2347	2.3224	2.5367	2.1153	2.3423	2.1312	2.1521	2.2448	2.3834	2.4359	2.2314
3.5	0.198	0.227	0.23	0.214	0.209	0.202	0.221	0.197	0.213	0.222	0.222	0.208	0.208	0.223	0.213	0.206	0.199	0.216	0.21	0.211	0.223	0.216	0.206	0.206	0.214	0.214	0.201	0.193	0.206	0.213		3.5	2.4167	2.5245	2.4112	2.3983	2.4347	2.4164	2.1544	2.5878	2.2906	2.6031	2.5242	2.3598	2.409	2.374	2.3516	2.414	2.4112
4	0.22	0.263	0.244	0.232	0.233	0.224	0.242	0.217	0.227	0.246	0.238	0.23	0.229	0.246	0.234	0.225	0.22	0.24	0.229	0.235	0.24	0.233	0.224	0.226	0.232	0.232	0.222	0.212	0.225	0.232		4	2.3119	2.4036	2.6544	2.3175	2.2756	2.1707	2.0787	2.5216	2.5585	2.215	2.3515	2.335	2.244	2.3916	2.6364	2.152	2.4643
4.5	0.253	0.296	0.286	0.264	0.261	0.261	0.271	0.246	0.264	0.281	0.27	0.267	0.259	0.274	0.26	0.244	0.239	0.283	0.252	0.266	0.26	0.252	0.245	0.247	0.266	0.259	0.251	0.244	0.247	0.26		4.5	2.5937	2.6527	2.5378	2.272	2.4688	2.2445	2.6363	2.399	2.3635	2.1655	2.2565	2.2715	2.3503	2.5484	2.3828	2.2573	2.1558
5	0.292	0.335	0.318	0.299	0.301	0.299	0.299	0.28	0.291	0.319	0.281	0.3	0.279	0.299	0.284	0.283	0.271	0.318	0.292	0.299	0.291	0.284	0.277	0.281	0.294	0.287	0.283	0.274	0.279	0.288		5	2.2523	2.1749	2.2589	2.7046	2.3411	2.5699	2.3773	2.3281	2.4702	2.1678	2.5541	2.3569	2.2154	2.3385	2.3461	2.3302	2.7317
5.5	0.325	0.388	0.364	0.343	0.351	0.351	0.339	0.335	0.329	0.371	0.322	0.354	0.33	0.344	0.325	0.317	0.31	0.356	0.325	0.332	0.329	0.319	0.314	0.316	0.339	0.325	0.321	0.315	0.311	0.335		5.5	2.5062	2.3742	2.496	2.0443	2.4209	2.3904	2.3842	2.5565	2.4785	2.5096	2.3359	2.3296	2.099	2.5147	2.0437	2.5404	2.551
6	0.394	0.46	0.438	0.401	0.419	0.425	0.4	0.39	0.408	0.429	0.377	0.409	0.376	0.402	0.373	0.379	0.349	0.421	0.384	0.384	0.383	0.366	0.36	0.364	0.396	0.379	0.368	0.378	0.37	0.393		6	2.2897	2.3027	2.5569	2.3835	2.3297	2.4765	2.2039	2.429	2.1959	2.0754	2.4329	2.2211	2.4641	2.276	2.1008	2.4395	1.9656
6.5	0.471	0.539	0.514	0.475	0.497	0.499	0.474	0.46	0.484	0.505	0.44	0.5	0.432	0.471	0.433	0.436	0.41	0.499	0.438	0.459	0.447	0.429	0.423	0.424	0.475	0.45	0.434	0.452	0.441	0.464		6.5	2.4343	2.5819	2.675	2.5632	2.2127	2.3367	2.2741	2.1797	2.3771	2.6666	2.0621	2.2183	2.2338	2.4059	2.2992	2.1387	2.6793
7	0.558	0.606	0.562	0.558	0.565	0.575	0.55	0.546	0.544	0.571	0.501	0.58	0.49	0.517	0.52	0.488	0.475	0.561	0.497	0.523	0.503	0.47	0.469	0.477	0.555	0.514	0.533	0.522	0.511	0.543		7	2.275	2.4238	2.5204	2.4551	2.1973	2.2932	2.1188	2.4609	2.2043	2.3136	2.4632	2.268	2.2001	2.1227	2.1549	2.3972	2.2941
7.5	0.63	0.699	0.656	0.64	0.623	0.635	0.65	0.611	0.623	0.62	0.57	0.622	0.526	0.582	0.588	0.56	0.57	0.636	0.542	0.592	0.571	0.564	0.52	0.527	0.61	0.582	0.612	0.587	0.558	0.595		7.5	2.4122	2.3606	2.4009	2.2993	2.5645	2.2938	2.1679	2.1389	2.2938	2.0062	2.2199	2.2232	2.2915	2.5713	2.4311	2.2753	2.2509
8	0.696	0.766	0.722	0.704	0.685	0.685	0.708	0.672	0.691	0.679	0.656	0.676	0.594	0.635	0.653	0.64	0.673	0.701	0.632	0.666	0.652	0.674	0.626	0.6	0.653	0.65	0.663	0.629	0.626	0.675		8	2.3623	2.3687	2.4764	2.4201	2.156	2.143	2.2532	2.1362	2.273	2.2246	2.3877	1.9719	2.2708	2.1394	2.488	2.0995	2.1255
8.5	0.75	0.831	0.797	0.778	0.749	0.743	0.743	0.735	0.746	0.728	0.714	0.738	0.65	0.677	0.716	0.688	0.728	0.774	0.694	0.716	0.712	0.728	0.673	0.66	0.715	0.694	0.719	0.66	0.692	0.729		8.5	2.4742	2.3057	2.2451	2.3354	2.4962	2.0667	1.8948	2.3463	2.4839	2.1916	2.0541	2.2684	2.2965	2.1288	2.2647	2.1967	2.4687
9	0.795	0.887	0.856	0.834	0.793	0.806	0.796	0.793	0.796	0.767	0.768	0.803	0.723	0.743	0.775	0.743	0.761	0.822	0.743	0.77	0.768	0.766	0.734	0.728	0.757	0.755	0.775	0.714	0.753	0.771		9	2.1349	2.1074	2.44	2.3906	2.3224	2.3446	2.0575	2.2167	2.1826	2.2414	1.8994	2.1248	1.9317	2.1177	2.3091	2.0412	2.2706
9.5	0.845	0.931	0.934	0.891	0.836	0.846	0.83	0.841	0.834	0.804	0.822	0.868	0.771	0.785	0.808	0.78	0.795	0.863	0.78	0.797	0.795	0.789	0.765	0.77	0.799	0.789	0.837	0.75	0.814	0.82		9.5	2.2849	2.1856	2.0201	2.3692	2.387	2.0509	2.1791	2.0366	2.2552	2.2701	2.5617	2.1272	2.2007	2.5148	2.3045	2.0891	2.1155
10	0.899	0.988	0.977	0.948	0.9	0.886	0.892	0.903	0.909	0.858	0.886	0.914	0.806	0.805	0.873	0.836	0.845	0.92	0.829	0.869	0.855	0.853	0.816	0.803	0.838	0.844	0.874	0.807	0.859	0.876		10	2.2823	2.0893	2.2339	2.4943	2.3282	2.1013	2.1226	2.1543	2.4195	2.1848	2.0829	2.6115	2.2605	2.2376	1.9036	2.1967	2.1497
10.5	0.943	1.024	1.007	0.997	0.94	0.949	0.926	0.954	0.971	0.908	0.899	0.972	0.884	0.839	0.883	0.9	0.877	0.977	0.878	0.914	0.913	0.891	0.875	0.857	0.887	0.902	0.914	0.875	0.937	0.925		10.5	2.1985	2.4396	2.4159	2.4421	2.4446	1.8822	2.1431	2.0328	1.977	1.9316	2.0896	2.2524	2.2081	2.2449	2.3299	2.4655	2.3121
11	0.993	1.053	1.054	1.04	0.961	0.99	0.943	0.982	0.978	0.96	0.975	0.951	0.912	0.867	0.917	0.999	0.928	1.014	0.918	0.954	0.961	0.962	0.906	0.904	0.917	0.947	0.952	0.938	0.974	0.953		11	2.3738	2.5083	2.3836	1.9541	2.4325	2.4185	1.9753	2.2181	2.1113	2.1828	2.1681	2.2139	2.3629	2.3313	2.3833	2.2282	2.4188
11.5	1.007	1.073	1.065	1.07	0.983	1.002	0.979	1.025	1.007	0.982	1.002	1.028	0.995	0.938	0.949	1.028	0.916	1.055	0.938	0.974	0.991	0.968	0.908	0.957	0.946	0.953	1.001	0.946	1.019	0.982		11.5	2.755	2.1784	2.4358	2.4357	2.5447	2.2203	2.1578	2.0678	2.0876	2.315	2.1505	1.9362	2.0592	2.1943	2.1309	2.3144	2.1492
12	1.049	1.099	1.091	1.098	1.018	1.063	0.99	1.044	1.051	1.043	1.042	1.044	1.035	0.945	0.999	1.083	0.965	1.085	0.976	0.991	1.038	1.017	0.943	0.987	0.974	0.981	1.044	0.991	1.036	1.026		12	2.8454	2.6605	2.8142	2.4405	2.5726	2.4259	2.08	2.4756	2.2138	2.2801	2.1511	2.2924	2.3776	2.3311	2.0319	2.3555	2.1368
12.5	1.044	1.073	1.125	1.136	1.04	1.068	1.029	1.047	1.081	1.045	1.099	1.087	1.028	1.027	1.002	1.11	1.003	1.083	1.034	1.007	1.085	1.021	1.009	1.042	0.992	1.066	1.013	1.005	1.041	1.019		12.5	2.7689	2.5605	2.292	2.4675	2.7932	2.2333	2.3172	2.3669	2.2322	2.2768	2.1297	1.9899	2.1588	2.188	2.4052	3.1121	2.4421
13	1.094	1.107	1.125	1.138	1.035	1.106	1.047	1.085	1.095	1.046	1.109	1.056	1.063	1.064	1.041	1.15	1.008	1.073	1.063	1.005	1.132	1.067	1.025	1.11	1.003	1.096	1.018	1.036	1.051	1.005		13	2.3478	2.7019	2.9731	2.5495	2.6503	2.0992	1.997	2.3583	2.2297	2.3752	2.2381	2.3281	2.2853	2.3925	2.3626	3.3871	2.6415
13.5	1.127	1.146	1.144	1.16	1.073	1.1	1.065	1.109	1.099	1.029	1.107	1.004	1.02	1.065	1.051	1.187	1.028	1.075	1.062	1.023	1.118	1.118	1.054	1.099	0.982	1.038	1.035	1.031	1.045	0.999		13.5	3.0305	3.191	2.7988	2.651	3.2792	2.3209	2.223	2.2121	2.3642	2.1435	2.5987	2.3621	2.4523	2.2588	2.3315	3.4978	2.8011
14	1.164	1.147	1.134	1.16	1.047	1.098	1.046	1.141	1.076	0.989	1.056	0.898	0.988	1.05	0.987	1.19	1.027	0.98	1.031	0.955	1.03	1.101	1.045	0.975	0.968	1	1.025	1.008	0.981	0.975		14	2.9014	3.2333	3.1465	2.9448	3.3814	2.4937	2.1263	2.1747	2.208	2.4526	2.1813	2.3485	2.3647	2.3615	2.3764	3.8069	3.1765
14.5	1.172	1.139	1.123	1.145	1.04	1.048	1.044	1.137	1.042	0.966	0.989	0.872	0.949	0.992	0.97	1.089	1.092	0.983	0.949	0.919	1.034	1.107	1.04	0.955	0.926	0.948	0.944	1.048	0.92	0.902		14.5	2.8426	3.1561	3.3255	3.0833	3.5196	2.1741	2.2155	2.3131	2.1795	2.4708	2.2551	2.3517	2.4949	2.5287	2.8933	4.2213	3.3236
15	1.17	1.119	1.092	1.126	0.961	1.018	1.026	1.117	1.029	0.905	0.904	0.871	0.99	0.967	0.914	1.065	1.105	0.961	0.956	0.891	0.963	1.058	0.93	0.891	0.856	0.955	0.81	1.014	0.862	0.764		15	3.6561	3.8303	4.0325	3.5592	4.2129	2.2132	2.3389	2.3368	2.8136	2.5811	2.3266	2.6958	2.3709	2.1892	2.2968	4.4381	3.3618
15.5	1.187	1.09	1.109	1.116	0.885	0.933	0.982	1.093	0.995	0.859	0.86	0.85	0.849	0.836	0.918	1.081	1.107	0.888	0.888	0.814	0.958	0.961	0.98	0.801	0.757	0.849	0.798	0.96	0.801	0.782		15.5	3.5154	3.8233	3.9567	4.0132	4.3443	2.2655	2.3576	2.4346	2.238	2.5596	2.4658	2.3648	2.4738	2.467	2.5674	4.824	3.9326
16	1.182	1.056	1.08	1.103	0.901	0.919	0.98	1.079	0.971	0.845	0.827	0.852	0.839	0.831	0.924	1.007	1.027	0.885	0.91	0.802	0.955	0.918	0.943	0.859	0.826	0.85	0.813	0.878	0.809	0.752		16	3.7189	4.8986	5.0008	4.3168	5.188	2.5079	2.8549	2.497	2.5196	2.2845	2.4866	2.5565	2.553	2.7764	2.9523	5.5777	4.2872
16.5	1.193	1.02	0.975	1.064	0.873	0.917	0.998	1.101	0.888	0.88	0.84	0.864	0.831	0.811	0.954	1.066	1.024	0.908	0.904	0.796	0.916	0.936	0.925	0.834	0.828	0.821	0.78	0.887	0.787	0.798		16.5	4.1115	5.2264	5.9184	5.0745	5.6669	2.9494	2.6315	2.6024	2.5016	2.8262	2.6425	2.6343	2.4065	2.5711	2.9865	5.9482	4.7423
17	1.184	1.02	0.969	1.019	0.906	0.915	0.952	1.092	0.913	0.833	0.869	0.784	0.824	0.833	0.936	0.99	1.037	0.817	0.866	0.832	0.958	0.969	0.852	0.843	0.813	0.837	0.791	0.863	0.788	0.778		17	4.6958	5.8497	5.9559	5.8283	5.6817	2.75	2.4484	2.5309	2.8709	2.7726	2.5472	3.0455	2.4677	2.8271	2.5406	6.4112	5.4006
17.5	1.149	1.026	0.968	1.004	0.891	0.947	0.978	1.099	0.92	0.875	0.884	0.791	0.879	0.89	0.952	1.042	1.039	0.876	0.91	0.852	0.953	0.969	0.879	0.812	0.778	0.848	0.858	0.875	0.809	0.803		17.5	4.9524	5.8604	6.9216	5.8034	6.5643	2.6462	2.6848	2.8184	2.8614	2.6445	2.9461	2.6828	3.1711	3.1483	2.9823	6.647	5.8665
18	1.127	1	0.969	0.978	0.893	0.916	0.925	1.072	0.952	0.882	0.874	0.804	0.854	0.913	0.943	0.972	1.047	0.934	0.928	0.851	0.956	0.947	0.903	0.912	0.829	0.853	0.808	0.855	0.825	0.787		18	5.3969	6.7627	7.3459	5.9743	6.3115	2.94	2.9578	2.6034	2.7342	2.7945	2.9451	2.6963	2.7059	2.6909	2.9046	7.2519	6.9385
18.5	1.151	0.946	0.972	0.943	0.879	0.933	0.88	0.951	0.941	0.882	0.865	0.786	0.862	0.979	0.926	0.958	1.062	0.858	0.927	0.862	0.851	0.941	0.872	0.916	0.868	0.853	0.848	0.809	0.807	0.832		18.5	5.831	7.354	7.19	6.162	7.6548	3.0486	2.8367	2.8117	3.0707	2.9513	2.9514	3.0424	2.754	2.9527	2.883	7.2768	6.7384
19	1.148	0.995	0.972	0.962	0.869	0.888	0.885	0.956	0.933	0.865	0.875	0.823	0.898	0.901	0.912	1.013	1.067	0.917	0.886	0.873	0.87	0.942	0.885	0.933	0.864	0.856	0.879	0.875	0.904	0.837		19	6.2063	7.1157	7.7375	7.2038	7.8159	2.8897	2.9795	2.9524	2.9341	2.9809	2.906	2.9629	2.7975	2.9576	3.1423	8.028	7.6323
19.5	1.155	0.968	0.968	0.954	0.884	0.864	0.859	0.951	0.923	0.907	0.914	0.837	0.843	0.913	0.939	0.978	1.081	0.912	0.878	0.86	0.855	0.949	0.868	0.994	0.861	0.85	0.863	0.85	0.807	0.824		19.5	6.2789	7.5538	8.0034	7.4771	7.8578	3.0751	2.8714	2.8311	2.8048	3.0601	2.8166	3.1729	3.0304	3.2375	2.7678	8.9686	7.5312
20	1.071	0.973	0.966	0.949	0.883	0.838	0.843	0.941	0.928	0.901	0.878	0.785	0.827	0.904	0.948	0.94	1.054	0.888	0.9	0.855	0.849	0.925	0.877	0.898	0.863	0.836	0.863	0.898	0.869	0.828		20	7.0161	7.8582	8.0735	6.868	7.9505	2.6794	3.2732	2.9125	3.2259	3.0321	3.2032	3.1383	3.2421	3.299	3.0824	9.1002	7.7077
20.5	1.092	0.974	0.965	0.943	0.912	0.85	0.829	0.927	0.936	0.896	0.859	0.81	0.832	0.922	0.921	0.891	1.068	0.939	0.889	0.882	0.845	0.94	0.854	0.887	0.874	0.81	0.871	0.785	0.875	0.838		20.5	7.5259	7.7375	8.2337	7.839	8.8863	2.8666	3.0153	3.2993	2.8892	2.9863	3.2242	3.0159	3.2751	3.1872	3.2207	8.5805	8.2993
21	1.093	0.931	0.96	0.936	0.876	0.872	0.84	0.934	0.91	0.869	0.839	0.787	0.839	0.877	0.892	0.931	1.059	0.926	0.915	0.888	0.904	0.917	0.864	0.871	0.854	0.848	0.83	0.824	0.865	0.831		21	7.6533	8.1373	8.8101	7.5584	8.6466	3.1072	3.2995	3.3028	3.0224	3.188	3.4713	3.4415	3.3085	3.0783	2.8271	9.4072	8.645
21.5	1.079	0.941	0.952	0.931	0.869	0.829	0.856	0.915	0.907	0.866	0.895	0.798	0.857	0.875	0.916	0.925	1.003	0.908	0.914	0.843	0.863	0.916	0.832	0.93	0.851	0.83	0.806	0.863	0.841	0.809		21.5	7.9404	8.8911	8.5564	8.2508	9.2839	3.244	3.397	3.1023	3.1531	3.1568	3.443	3.2646	3.0239	3.4542	3.3898	9.6326	9.2817
[truncated: 13 more columns]
